# Supplementary material for: Genome Sequencing of the Antibiotic-Resistant Leucobacter sp. HNU-1 and Its Developmental Toxicity in Caenorhabditis elegans
Source: Int J Mol Sci. 2025 Apr 13;26(8):3673. doi: 10.3390/ijms26083673 (PMC12027743; doi:10.3390/ijms26083673)
Supplement: Supplementary file 1 [file ijms-26-03673-s001.zip]

Archive with 3 entries (3 files):
- Supplementary figure.pdf
- Supplementary Table S1 ANI Analysis of All Leucobacter Genomes Available on NCBI.csv
- Supplementary Table S2 dDDH Analysis of Leucobacter Genomes Available on NCBI.csv
