# Supplementary material for: Genome Sequencing of the Antibiotic-Resistant Leucobacter sp. HNU-1 and Its Developmental Toxicity in Caenorhabditis elegans
Source: Int J Mol Sci. 2025 Apr 13;26(8):3673. doi: 10.3390/ijms26083673 (PMC12027743; doi:10.3390/ijms26083673)
Supplement: Supplementary file 1 [file ijms-26-03673-s001.zip › Supplementary Table S1 ANI Analysis of All Leucobacter Genomes Available on NCBI.csv]

ANI Analysis of All Leucobacter Genomes Available on NCBI.
GCA No.	ANI	Name
GCA40392405.1	96.76%	Leucobacter sp. T2.bin.278
GCA2752315.1	91.07%	Leucobacter sp. OLES1
GCA2752215.1	90.59%	Leucobacter sp. OLCALW19
GCA2752515.1	90.59%	Leucobacter sp. OAMSW11
GCA2752325.1	90.58%	Leucobacter sp. OLCS4
GCA2752395.1	90.58%	Leucobacter sp. OLDS2
GCA2752415.1	90.58%	Leucobacter sp. OLJS4
GCA2752295.1	90.56%	Leucobacter sp. OLTLW20
GCA2763835.1	90.56%	Leucobacter sp. OAMLP11
GCA2752355.1	90.54%	Leucobacter sp. OLIS6
GCA2752375.1	90.54%	Leucobacter sp. OLAS13
GCA40395595.1	90.46%	Leucobacter sp.T1.bin.7
GCA37146075.1	90.46%	Leucobacter sp. MMO-71
GCA37146415.1	90.40%	Leucobacter sp. MMO-4
GCA980875.1	90.39%	Leucobacter sp. Ag1
GCA37146465.1	90.38%	Leucobacter sp. MMO-40
GCA37146435.1	90.36%	Leucobacter sp. MMO-39
GCA39530105.1	90.36%	Leucobacter iarius reference genome
GCA37146235.1	90.33%	Leucobacter sp. MMO-57
GCA40391375.1	90.28%	Leucobacter sp. T2.bin.76
GCA16522505.1	82.20%	Leucobacter chromiisoli reference genome
GCA349545.1	82.01%	Leucobacter sp. UCD-THU
GCA421845.1	82.00%	Leucobacter chironomi DSM 19883 reference genome
GCA19884725.1	81.76%	Leucobacter tenebrionis reference genome
GCA40395435.1	81.71%	Leucobacter chromiireducens T1.bin.114
GCA4028235.1	81.71%	Leucobacter muris reference genome
GCA17565705.1	81.60%	Leucobacter ruminantium reference genome
GCA633415.1	81.59%	Leucobacter sp. PH1c
GCA_004208635.1	81.58%	Leucobacter triazinivorans reference genome
GCA1273835.1	81.58%	Leucobacter celer subsp. astrifaciens reference genome
GCA22919895.1	81.54%	Leucobacter allii H21R-36
GCA913774325.1	81.48%	uncultured Leucobacter sp. SP60_2_metabat2_genome_mining.56
GCA42659205.1	81.47%	Leucobacter soli CCM 9020
GCA3569785.1	81.42%	Leucobacter sp. wl10
GCA22919155.1	81.40%	Leucobacter allii reference genome
GCA32109725.1	81.39%	Leucobacter aridicollis CTOTU49848
GCA16771945.1	81.37%	Candidatus Leucobacter sulfamidivorax
GCA22919175.1	81.34%	Leucobacter rhizosphaerae reference genome
GCA2982315.1	81.33%	Leucobacter massiliensis reference genome
GCA231305.1	81.29%	Leucobacter chromiiresistens JG 31
GCA16522535.1	81.25%	Leucobacter edaphi reference genome
GCA37150695.1	81.20%	Leucobacter sp. VD1
GCA910593785.1	81.18%	Leucobacter soli reference genome IMT-300
GCA900102345.1	81.15%	Leucobacter chromiiresistens reference genome
GCA37619215.1	81.14%	Leucobacter sp. USCH14 genome assembly ASM3761921v1
GCA37145615.1	81.13%	Leucobacter sp. USHLN153 genome assembly ASM3714561v1
GCA1477055.1	81.06%	Leucobacter chromiiresistens genome assembly ASM147705v1
GCA32068705.1	81.05%	Leucobacter sp. genome assembly ASM3206870v1
GCA937872275.1	80.90%	uncultured Leucobacter sp. genome assembly SRR7110452_bin.9_CONCOCT_v1.1_MAG
GCA6716085.1	80.87%	Leucobacter komagatae reference genome ASM671608v1
GCA32101905.1	80.86%	Leucobacter sp. genome assembly ASM3210190v1
GCA3917135.1	80.79%	Leucobacter chromiireducens genome assembly ASM391713v1
GCA945952575.1	80.76%	uncultured Leucobacter sp. genome assembly SRR9109406_bin.20_metaWRAP_v1.3_MAG
GCA963516215.1	80.72%	Leucobacter chromiiresistens genome assembly ERR9969095_bin.4_MetaWRAP_v1.3_MAG
GCA37146055.1	80.71%	Leucobacter sp. MMO-75 genome assembly ASM3714605v1
GCA37147955.1	80.71%	Leucobacter sp. MMO-161 genome assembly ASM3714795v1
GCA39534185.1	80.69%	Leucobacter komagatae genome assembly ASM3953418v1
GCA4217175.1	80.68%	Leucobacter luti reference genome ASM421717v1
GCA1273855.1	80.66%	Leucobacter japonicus reference genome CBX130_1.1
GCA37148395.1	80.65%	Leucobacter sp. MMO-125 genome assembly ASM3714839v1
GCA16758235.1	80.62%	Leucobacter luti genome assembly ASM1675823v1
GCA1273845.1	80.61%	Leucobacter musarum subsp. musarum reference genome CBX152_1.1
GCA31178565.1	80.58%	Leucobacter sp. genome assembly ASM3117856v1
GCA37146175.1	80.57%	Leucobacter sp. MMO-66 genome assembly ASM3714617v1
GCA17565745.1	80.56%	Leucobacter weissii reference genome ASM1756574v1
GCA39531065.1	80.54%	Leucobacter chromiireducens subsp. solipictus genome assembly ASM3953106v1
GCA32154555.1	80.50%	Leucobacter sp. genome assembly ASM3215455v1
GCA18304845.1	80.50%	Leucobacter manosquensis reference genome ASM1830484v1
GCA16758195.1	80.49%	Leucobacter chromiireducens subsp. solipictus reference genome ASM1675819v1
GCA16597785.1	80.44%	Leucobacter sp. L43 genome assembly ASM1659778v1
GCA1373475.1	80.42%	Leucobacter sp. 4J7B1 genome assembly Leucobacter sp. 4J7B1
GCA37145595.1	80.42%	Leucobacter sp. USHLN154 genome assembly ASM3714559v1
GCA13409595.1	80.41%	Leucobacter aridicollis reference genome ASM1340959v1
GCA39530485.1	80.41%	Leucobacter alluvii reference genome ASM3953048v1
GCA24399335.1	80.40%	Leucobacter aridicollis genome assembly ASM2439933v1
GCA16758215.1	80.36%	Leucobacter aridicollis genome assembly ASM1675821v1
GCA24806925.1	80.36%	Leucobacter aridicollis genome assembly ASM2480692v1
GCA39528015.1	80.36%	Leucobacter albus reference genome ASM3952801v1
GCA39812185.1	80.35%	Leucobacter sp. genome assembly ASM3981218v1
GCA40394675.1	80.33%	Leucobacter soli genome assembly ASM4039467v1
GCA963524185.1	80.32%	uncultured Leucobacter sp. genome assembly ERR9969011_bin.13_MetaWRAP_v1.3_MAG
GCA39528735.1	80.31%	Leucobacter aridicollis JCM 13321
GCA44539345.1	80.18%	Leucobacter aridicollis BZR 201
GCA40392345.1	80.17%	Leucobacter soli T2.bin.283
GCA44539275.1	80.13%	Leucobacter aridicollis BZR 466
GCA39528815.1	80.13%	Leucobacter chromiireducens subsp. Chromiireducens JCM 13322
GCA40393965.1	80.10%	Leucobacter soli T2.bin.169
GCA44538445.1	80.07%	Leucobacter aridicollis BZR 206
GCA37190585.1	80.07%	Leucobacter sp. MAG_CPB_04
GCA40394145.1	80.06%	Leucobacter soli T2.bin.155
GCA16758255.1	80.05%	Leucobacter chromiireducens subsp. Chromiireducens L-1
GCA40391745.1	80.04%	Leucobacter celer T2.bin.50
GCA937863165.1	80.01%	uncultured Leucobacter sp. ERR3519523_bin.22_CONCOCT_v1.1_MAG
GCA40394175.1	79.95%	Leucobacter soli T2.bin.153
GCA1482305.1	79.92%	Leucobacter sp. G161
GCA41677185.1	79.90%	Leucobacter sp. SO_2016_LW2_163
GCA20096995.1	79.86%	Leucobacter sp. Psy1
GCA834055.1	79.85%	Leucobacter komagatae VKM ST2845
GCA39531835.1	79.84%	Leucobacter tardus JCM 1603
GCA14530035.1	79.83%	Leucobacter sp. cx-328
GCA18682345.1	79.83%	Leucobacter sp. CX328
GCA11299575.1	79.82%	Leucobacter viscericola HDW9C
GCA937967375.1	79.82%	uncultured Leucobacter sp. SRR3330157_bin.82_CONCOCT_v1.1_MAG
GCA17583045.1	79.80%	Leucobacter tardus K 70/01
GCA41655455.1	79.78%	Leucobacter sp. SO_2017_LW2_42
GCA39812205.1	79.76%	Leucobacter sp. AS-MICRO-3CA.35
GCA2336855.1	79.74%	Leucobacter sp. UBA1945
GCA40393145.1	79.70%	Leucobacter sp. T2.bin.220
GCA350525.1	79.67%	Leucobacter salsicius M1-8
GCA900163635.1	79.62%	Leucobacter sp. 7(1)
GCA11382965.1	79.61%	Leucobacter insecticola HDW9B
GCA17834145.1	79.53%	Leucobacter exalbidus DSM 22850
GCA30010235.1	79.51%	Leucobacter sp. UT-8R-CII-1-4
GCA14530025.1	79.49%	Leucobacter sp. cx-169
GCA17161405.1	79.45%	Leucobacter sp. CX169
GCA19464495.1	79.40%	Leucobacter luti Wa41.01b-2
GCA35726885.1	79.37%	Leucobacter sp. M11
GCA14396385.1	79.30%	Leucobacter denitrificans KACC 14055
GCA4362775.1	79.26%	Leucobacter luti JUb18
GCA11382985.1	79.26%	Leucobacter coleopterorum HDW9A
GCA25961375.1	79.26%	Leucobacter luti BIGb0117
GCA14529995.1	79.25%	Leucobacter sp. cx-87
GCA18682295.1	79.25%	Leucobacter sp. CX87
GCA4339635.1	79.13%	Leucobacter luti BIGb0106
GCA36743895.1	79.13%	Leucobacter sp. CTOTU7674
GCA34676385.1	79.10%	Leucobacter sp. R4x_68d_np_Bin1.17
GCA42655605.1	79.03%	Leucobacter denitrificans CCUG 55431
GCA20439035.1	78.96%	Leucobacter sp. HKST-UBA32
GCA14529985.1	78.80%	Leucobacter sp. cx-42
GCA18682335.1	78.80%	Leucobacter sp. CX42
GCA40392745.1	78.79%	Leucobacter chromiireducens T2.bin.250
GCA33812395.1	78.77%	Leucobacter sp. binned_ad_9.6
GCA19049105.1	78.54%	Leucobacter chinensis NC76-1
GCA12510755.1	78.44%	Leucobacter sp. AS15tlH2ME_24
GCA34674865.1	78.43%	Leucobacter sp. R32x_41d_il_Bin2.28
GCA27853335.1	78.18%	Leucobacter sp. UCMA 4100
GCA3858425.1	77.47%	Leucobacter sp. OH2974_COT-288
GCA40393365.1	77.38%	Leucobacter denitrificans T2.bin.208
GCA3859945.1	76.88%	Leucobacter sp. OH1287
GCA947253045.1	76.15%	uncultured Leucobacter sp. SRR17635481_bin.5_metaWRAP_v1.3_MAG
