# Supplementary material for: Genome Sequencing of the Antibiotic-Resistant Leucobacter sp. HNU-1 and Its Developmental Toxicity in Caenorhabditis elegans
Source: Int J Mol Sci. 2025 Apr 13;26(8):3673. doi: 10.3390/ijms26083673 (PMC12027743; doi:10.3390/ijms26083673)
Supplement: Supplementary file 1 [file ijms-26-03673-s001.zip › Supplementary Table S2 dDDH Analysis of Leucobacter Genomes Available on NCBI.csv]

dDDH Analysis of Leucobacter Genomes Available on NCBI.
		Formula 2				G+C difference
Query genome	Reference genome	DDH	Model C.I.	Distance	Prob. DDH >= 70%
assembly	GCA_011299575.1	21.2	[18.9 - 23.6%]	0.2073	0	8.85
assembly	GCA_022919155.1	22.3	[20 - 24.8%]	0.1965	0	1.48
assembly	GCA_004208635.1	22.7	[20.4 - 25.1%]	0.1933	0	1
assembly	GCA_019884725.1	23.2	[20.9 - 25.6%]	0.1888	0	1.35
assembly	GCA_022919175.1	22.2	[19.9 - 24.6%]	0.1976	0	1.06
assembly	GCA_011382985.1	20.5	[18.2 - 22.9%]	0.2147	0	10.04
assembly	GCA_004028235.1	23	[20.7 - 25.4%]	0.1904	0	0.11
assembly	GCA_011382965.1	21.5	[19.2 - 23.9%]	0.2041	0	7.91
assembly	GCA_014396385.1	20.8	[18.6 - 23.2%]	0.2111	0	10.37
assembly	GCA_900102345.1	22.3	[20 - 24.8%]	0.1965	0	0.07
assembly	GCA_013409595.1	22	[19.8 - 24.5%]	0.199	0	3.04
assembly	GCA_006716085.1	22.1	[19.9 - 24.6%]	0.198	0	3.74
assembly	GCA_017583045.1	20.9	[18.7 - 23.3%]	0.2103	0	2.34
assembly	GCA_004217175.1	22.3	[20 - 24.7%]	0.1968	0	0.91
assembly	GCA_000421845.1	23.2	[20.9 - 25.7%]	0.1885	0	0.47
assembly	GCA_000350525.1	20.9	[18.7 - 23.3%]	0.2103	0	5.87
assembly	GCA_017834145.1	21.5	[19.2 - 23.9%]	0.2043	0	6.64
assembly	GCA_018304845.1	21.4	[19.2 - 23.9%]	0.2047	0	3.03
assembly	GCA_039530105.1	41.2	[38.7 - 43.8%]	0.0954	3.66	0.2
assembly	GCA_016758195.1	21.6	[19.4 - 24.1%]	0.203	0	1.44
assembly	GCA_001273835.1	22.8	[20.5 - 25.2%]	0.1924	0	1.24
assembly	GCA_016522535.1	22.2	[19.9 - 24.6%]	0.1979	0	1.67
assembly	GCA_039530485.1	21.6	[19.3 - 24%]	0.2035	0	2.88
assembly	GCA_019049105.1	20.6	[18.4 - 23%]	0.2134	0	8.84
assembly	GCA_001273855.1	21.7	[19.5 - 24.2%]	0.2019	0	3.59
